# Supplementary material for: Pathological Mechanism of a Constitutively Active Form of Stromal Interaction Molecule 1 in Skeletal Muscle
Source: Biomolecules. 2021 Jul 21;11(8):1064. doi: 10.3390/biom11081064 (PMC8394508; doi:10.3390/biom11081064)
Supplement: Supplementary file 1 [file biomolecules-11-01064-s001.zip]

Archive with 1 entries (1 files):
- biomolecules-1276659-supplementary.pdf
